# Supplementary material for: The Necessity of Implant Removal after Fixation of Thoracolumbar Burst Fractures—A Systematic Review
Source: J Clin Med. 2023 Mar 13;12(6):2213. doi: 10.3390/jcm12062213 (PMC10057639; doi:10.3390/jcm12062213)
Supplement: Supplementary file 1 [file jcm-12-02213-s001.zip]

Archive with 3 entries (3 files):
- Table S1 Search strategies for primary databases.pdf
- Table S2 Baseline characteristics of the included case reports and case series.pdf
- Table S3 The reported clinical outcomes in case reports and case series.pdf
